# Supplementary material for: Expression of Network Medicine-Predicted Genes in Human Macrophages Infected with Leishmania major
Source: Int J Mol Sci. 2024 Nov 11;25(22):12084. doi: 10.3390/ijms252212084 (PMC11594204; doi:10.3390/ijms252212084)
Supplement: Supplementary file 1 [file ijms-25-12084-s001.zip]

Archive with 1 entries (1 files):
- ijms-3220303-supplementary.pdf
